# Supplementary material for: Molecular and cellular modulators for multisensory integration in C. elegans
Source: PLoS Genet. 2019 Mar 8;15(3):e1007706. doi: 10.1371/journal.pgen.1007706 (PMC6426271; doi:10.1371/journal.pgen.1007706)
Supplement: S1 Dataset — (XLSX) [file pgen.1007706.s006.xlsx]

## Sheet: Sheet1
Fig 1B
		% change in nonanone concentration on OP50																							time course
		RAW DATA	INDIVIDUAL DATA TOGETHER FOR % CALC																						SUMMARY DATA for Fig 1B					10% NONANONE		30% NONANONE		50% NONANOE		100% NONANONE
		Time (minutes)	N2 10% nonanone	N2 10% nonanone	N2 30% nonanone	N2 30% nonanone	N2 30% nonanone	N2 50% nonanone	N2 50% nonanone	N2 50% nonanone	N2 100%	N2 100% nonanone	100% nonanone	% N2 10%	% N2 10%	N2 30%	N2 30%	N2 30%	N2 50%	N2 50%	N2 50%	N2 100%	N2 100%	N2 100%	Time minutes	10% nonanone	30% nonanone	50% nonanone	100% nonanone	SD	SE	SD	SE	SD	SE	SD	SE
		0	0	0	0	0	0	0	0	0	0	0	0	0	0	0	0	0	0	0	0	0	0	0	0	0	0	0	0	0	0	0	0	0	0	0	0
		5	0	1	3	0	4	1	8	1	0	1	1	0	4.7619	15	0	18.1818	4.54545	38.0952	4.7619	0	5	4.54545	5	2.38095	11.0606	15.8009	3.18182	3.36718	2.38807	9.70998	5.61271	19.3078	11.1606	2.76489	1.5982
		10	0	0	19	2	13	2	16	4	1	8	2	0	0	95	8.69565	59.0909	9.09091	76.1905	19.0476	4.16667	40	9.09091	10	0	54.2622	34.7763	17.7525	0	0	43.3543	25.0603	36.2096	20.9304	19.4236	11.2275
		15	0	0	17	5	17	5	18	8	8	11	9	0	0	85	21.7391	77.2727	22.7273	85.7143	38.0952	33.3333	55	40.9091	15	0	61.3373	48.8456	43.0808	0	0	34.51	19.948	32.8408	18.9831	10.9954	6.35571
		20	0	0	17	15	16	7	20	9	15	19	18	0	0	85	65.2174	72.7273	31.8182	95.2381	42.8571	62.5	95	81.8182	20	0	74.3149	56.6378	79.7727	0	0	9.98641	5.77249	33.8814	19.5846	16.3463	9.44871
		25	0	2	16	14	12	10	20	9	18	20	18	0	9.52381	80	60.8696	54.5455	45.4545	95.2381	42.8571	75	100	81.8182	25	4.7619	65.1383	61.1833	85.6061	6.73435	4.77613	13.2533	7.66087	29.5209	17.0641	12.9233	7.4701
		30	1	1	14	12	13	10	20	10	22	20	18	4.34783	4.7619	70	52.1739	59.0909	45.4545	95.2381	47.619	91.6667	100	81.8182	30	4.55487	60.4216	62.7706	91.1616	0.292798	0.207658	8.98724	5.19493	28.1385	16.265	9.10142	5.26094
		35	3	2	14	9	10	12	19	8	23	20	19	13.0435	9.52381	70	39.1304	45.4545	54.5455	90.4762	38.0952	95.8333	100	86.3636	35	11.2836	51.5283	61.039	94.0657	2.48878	1.76509	16.3065	9.4257	26.7874	15.4841	6.98793	4.03926
		40	1	0	8	18	10	15	18	7	23	20	20	4.34783	0	40	78.2609	45.4545	68.1818	85.7143	33.3333	95.8333	100	90.9091	40	2.17391	54.5718	62.4098	95.5808	3.07438	2.18041	20.6958	11.9629	26.6632	15.4123	4.55071	2.63047
		45	1	0	6	7	10	13	16	8	23	20	20	4.34783	0	30	30.4348	45.4545	59.0909	76.1905	38.0952	95.8333	100	90.9091	45	2.17391	35.2964	57.7922	95.5808	3.07438	2.18041	8.79986	5.08662	19.0808	11.0294	4.55071	2.63047
		50	2	0	6	4	6	13	12	8	23	20	20	8.69565	0	30	17.3913	27.2727	59.0909	57.1429	38.0952	95.8333	100	90.9091	50	4.34783	24.888	51.443	95.5808	6.14875	4.36082	6.634	3.83468	11.6005	6.70547	4.55071	2.63047
		55	2	0	6	2	6	10	11	8	23	20	20	8.69565	0	30	8.69565	27.2727	45.4545	52.381	38.0952	95.8333	100	90.9091	55	4.34783	21.9895	45.3102	95.5808	6.14875	4.36082	11.5933	6.7013	7.14395	4.12945	4.55071	2.63047
		60	2	0	6	2	6	10	11	8	23	20	20	8.69565	0	30	8.69565	27.2727	45.4545	52.381	38.0952	95.8333	100	90.9091	60	4.34783	21.9895	45.3102	95.5808	6.14875	4.36082	11.5933	6.7013	7.14395	4.12945	4.55071	2.63047
		total number of worms	23	21	20	23	22	22	21	21	24	20	22

## Sheet: Sheet2
Fig. 1D time to reach the edge of the food
nonanone dependent food leaving		N2 10%	N2 10%	N2 100%	N2 100%
10 VS 100% NONANONE	TIME IN SECONDS	167	185	178	207
	time taken for 90% of worms to reach the edge of food	day 1	day 2	day 1	day 2
	worms - how long they take to reach the edge of the food lawn
	summay data		across 2 days
			N2 10%	N2 100%
		TIME SECONDS	176	192.5
			0.1	1
		SD	12.7279	SD	20.5061
		SE	9	SE	14.5
		comparison of 10 and 100% nonanone for time to reach the edge		N2 10%	N2 100%
			Time to reach the edge of the food lawn	176	192
			t test	0.435629
				nsd
				no difference between them

## Sheet: Sheet3
Fig 1C												SUMMARY DATA FOR N2
N2 - 100% nonanone, OP50
													SUMMARY
	TIME	N2	N2	N2	N2	TIME	N2 %	N2 %	N2 %	N2 %		Time (minutes)	N2	SD	SE	T-Test
	15	5	10	12	10	15	23.8095	47.619	57.1429	47.619		15	44.0476	14.2194	7.10971	0.0012844
	total number of worms	21	21	21	21
N2, using 10% nonanone, OP50
							day 1	day 2	day 3	day 4	day 5
	Time (minutes)	DAY-1	DAY-2	DAY-3	DAY-4	DAY-5	% N2	% N2	% N2	% N2	% N2
													Time (minutes)	N2	SD	SE
	15	2	1	1	1	0	18.1818	6.66667	6.66667	4.7619	0		15	7.25541	6.68839	2.99114
	TOTAL NUMBER OF WORMS	11	15	15	21	15
