# Supplementary material for: Molecular and cellular modulators for multisensory integration in C. elegans
Source: PLoS Genet. 2019 Mar 8;15(3):e1007706. doi: 10.1371/journal.pgen.1007706 (PMC6426271; doi:10.1371/journal.pgen.1007706)
Supplement: S2 Dataset — (XLSX) [file pgen.1007706.s007.xlsx]

## Sheet: Sheet1
Fig. 2A, 100% nonanone and OP50 lawn
N2 vs AWBp::mec-4d
					day 1	day 2	day 3	day 4	day 5	day 1	day 2	day 3	day 4	day 5																		SUMMARY DATA FOR AWB MEC4 D	average	average
				Time minutes	N2	N2	N2	N2	N2	pstr-1::mec-4d	pstr-1::mec-4d	pstr-1::mec-4d	str-1p::mec4d in N2	AWBp::mec-4d in N2				% N2	% N2	% N2	% N2	% N2	AWBP::MEC-4D IN N2integrated line	AWBP::MEC-4D IN N2integrated line	AWBP::MEC-4D IN N2integrated line	AWBP::MEC-4D IN N2integrated line	AWBP::MEC-4D IN N2integrated line					Time (minutes)	N2	AWBp::mec-4(d) in N2s			SD	SE	SD	SE	T TEST
				15	6	6	22	10	21	0	2	4	1	1				25	25	95.6522	40	91.3043	0	8.69565	16.6667	4	4.34783					15	55.3913	6.74203			35.3371	15.8032	6.3447	2.83744	0.0163097	*
				Total	24	24	23	25	23	23	23	24	25	23

## Sheet: Sheet2
Fig 2B 2C
100% nonanone and OP50 food lawn
	ASIp::caspase in N2 integrated line
		day 1	day 2	day 3	day 4	day 5	day 6	day 7	day 1	day2	day3	day4	day5	day6	day7	day 7 REPLICATE
	Time minutes	N2	N2	N2	N2	N2	N2	N2	ASIp::caspase in N2	ASIp::caspase	ASIp::caspase	ASIp::caspase	ASIp::caspase	ASIp::caspase	ASIp::caspase	ASIcaspase in N2	Time minutes	% n2	% n2	% n2	% n2	% n2	% n2	N2 %	ASIp::caspase in N2s	ASIp::caspase in N2s	ASIp::caspase in N2s	ASIp::caspase in N2s	ASIPCASPASE	ASI CASPASE %	ASI CASPASE ?%	asi CASPASE IN n2 %	Time minutes	N2	pASI::caspase in N2		SD	SE	SD	SE		T TEST STUDENTS
	15	7	21	8	18	19	8	17	2	1	1	4	1	2	1	7	15	35	91.3043	32	75	95	32	73.913	8.33333	4.54545	4.54545	17.3913	4.34783	8.33333	4.34783	29.1667	15	62.0311	10.1264		28.2479	10.6767	8.87065	3.13625	*	0.000265907	***
	Total	20	23	25	24	20	25	23	24	22	22	23	23	24	23	24
																																		average	average			7
	ASKp::caspase in N2s line integrated'
		day 1	day 2	day 3	day 4	day 5	day 6	day 7	day 8	day 9	day 1	day 2	day 3	day 4	day 5	day 6	day 7	day 8	day 9																				average	average
	TIME MINUTES	N2	N2	n2	n2	N2	N2	n2	N2	N2	ASK::caspase	ASK::caspase	ASK::caspase	ASK::caspase	ASK::caspase	ASK::caspase	ASK::caspase	ASK::caspase	ASKp::caspase	N2	N2	n2	n2	N2	N2	n2	N2	N2	ASK::caspase	ASK::caspase	ASK::caspase	ASK::caspase	ASK::caspase	ASK::caspase	ASK::caspase	ASK::caspase	ASKp::caspase	Time minutes	N2	ASKp::caspase in N2		SD	SE	SD	SE	T TES
	15	18	19	8	9	8	2	13	9	10	18	23	21	16	18	18	19	17	18	75	95	38.0952	45	40	9.09091	54.1667	39.1304	47.619	78.2609	100	100	80	81.8182	85.7143	76	80.9524	90	15	49.2336	85.8606		24.3058	8.10193	8.99143	2.99714	0.000624132	***
	Total	24	20	21	20	20	22	24	23	21	23	23	21	20	22	21	25	21	20

## Sheet: Sheet3
Fig 2D
ADLp::Tetx in N2		Time minutes	N2	N2	N2	n2	N2	ADLp::TeTx in N2 transgenics	ADLp::TeTx in N2 transgenics	ADLp::TeTx in N2 TRANSGENICS	ADLp::tetx in N2 transgenics	non transgenics	non transgenics	non transgenics										Non-trans			summary data	average	average	average										comparing Non-transgenic Vs transgenics
op50 100% NONANONE															N2	N2	N2	N2	N2	ADLp::Tetx transgenics	ADLp::TetX transgenics'	ADLp::TetX transgenics	ADLp::TetX transgenics	ADLp::TetX non transgenics	ADLp::TetX non transgenics	ADLp::TetX non transgenics	TIME MINUTES	N2	ADL TETX transgenics	ADL TETX non transgenics		SD	SE	SD	SE	sd	se			T TEST
		15	7	14	14	23	24	5	1	12	10	14	18	21
															29.1667	66.6667	70	92	88.8889	21.7391	4.16667	57.1429	43.4783	63.6364	75	80.7692	15	69.3444	31.6317	73.1352		25.0854	11.2185	23.4048	11.7024	8.71733	5.03295			0.0350876	*
		Total	24	21	20	25	27	23	24	21	23	22	24	26
