# Supplementary material for: Molecular and cellular modulators for multisensory integration in C. elegans
Source: PLoS Genet. 2019 Mar 8;15(3):e1007706. doi: 10.1371/journal.pgen.1007706 (PMC6426271; doi:10.1371/journal.pgen.1007706)
Supplement: S3 Dataset — (XLSX) [file pgen.1007706.s008.xlsx]

## Sheet: Sheet1
Fig 3 A-D																				TYRAMINE MUTANTS	2 days of assays
100% nonanone and OP50 food lawns			worms outside																			SUMMARY											SUMMARY
MT13113 tdc-1 (n3419)	tyamine mut																			Time	N2	tdc-1											cat-2(e1112)	4 days of assays
MT15434 tph-1(mg280)II,	serotonin mut			N2	N2	tph-1(mg280 )mut	tph-1(mg280) mutants																time	N2	tdc-1	% N2	% n2	%tdc-1 mutants	tdc-1 mutants					summary for cat-2(e1112) mutants
CB1112 cat-2(e1112)II,	dopamine mut							Time (minutes)	% N2	% N2	% TPH-1MG280 MUTANTS	% tph-1 mutants	Time (minutes)	N2	tph-1(mg280)	SE	SE	T TEST															TIME MINUTES	N2	N2	N2	N2	cat-2 mut	cat-2	cat-2 mut	cat2	% N2	% N2	% N2	% N2	CAT-2 %	CAT-2 %	CAT-2 %	CAT-2 %
MT9455 tbh-1(n3247)X,	octopamine mut
																				15	3	7
				8	16	10	19																15	5	2	15	31.25	30.4348	8.69565
								15	50	66.6667	71.4286	70.3704	15	58.3333	70.8995	8.33333	0.529101	0.271276															15	6	6	10	14	7	3	8	19	35.2941	46.1538	50	73.6842	46.6667	27.2727	40	105.556
			Total	16	24	14	27														20	23	total	16	23
																																	total	17	13	20	19	15	11	20	18
																						Time minutes	N2	tdc-1(n3419) mutants	sd	se	sd	se	T TEST
																						15	23.125	19.5652	11.4905	8.125	15.3719	10.8696	0.817626
																					*
[truncated: 33 more columns]

## Sheet: Sheet2
Fig 3E
100% NONANONE, OP50
KPC-1 (gk8) MUTANTS			day 1	day 2	day 3		day 1	day 2	day 3	day 3
		TIME MINUTES	N2	N2	N2	N2	kpc-1	kpc-1 mutants	kpc-1 mutants	kpc-1 mutants	kpc-1 mutants											average	average					comparing N2 and kpc-1
												% n2	% n2	% N2	% N2	% kpc-1	% kpc-1	% kpc-1	% kpc-1	% kpc-1	time minutes	N2	kpc-1 (gk8)	sd	se	sd	se	t test
		15	14	17	19	19	8	8	7	13	10
												60.8696	85	82.6087	95	36.3636	34.7826	26.9231	52	50	15	80.8696	40.0139	14.3731	7.18653	10.6706	4.77205	0.00172505
		Total	23	20	23	20	22	23	26	25	20

## Sheet: Sheet3
Fig 3F
nonanone 100% , OP50
MT150 egl-30 (n150)																									2.44949	6		for egl-3(n150) mutants
			day 1	day 2	day 3	day 4	day 1	day 1	day 2	day 2	day3	day 4												average	average
		TIME MINUTES	N2	N2	n2	N2	EGL-3N150	EGL-3N150	EGL-3N150	EGL-3N150	EGL-3N150	egl-3(n150)	% N2	% N2	% N2	% N2	% EGL-3N150	EGL-3N150	EGL-3N150	EGL-3N150	EGL-3N150	EGL-3N150	TIME MINUTES	N2	egl-3(n150)	SD	SE	SD	SE	T TEST
		15	21	25	26	20	15	21	16	14	13	12	80.7692	89.2857	100	86.9565	51.7241	72.4138	55.1724	51.8519	46.4286	44.4444	15	89.2529	53.6725	8.01555	4.00778	9.98227	4.07524	0.000349339	***
		Total	26	28	26	23	29	29	29	27	28	27

## Sheet: Sheet4
Fig 3G
100% nonanone and OP50 food
N2 vs daf-7e1372 mutants
	daf-7 mutants (e1372)
																										summary data
Time minutes	N2	N2	N2	N2	N2	N2	daf-7 mutants CB strain 372	daf-7 mut	daf-7 mut	daf-7 mut	daf-7 mut		% N2	% N2	%N2	%N2	%N2	%N2	%daf-7 mutant	%daf-7 mutant	%daf-7 mutant	%daf-7 mutant	%daf-7 mutant			Time minutes	N2	daf-7 (e1372) mutant		N2		daf-7(e1372) mutants
																														sd	se	sd	se	t test	P value
15	8	9	3	8	8	5	3	0	0	0	0		44.4444	47.3684	15.7895	38.0952	38.0952	25	14.2857	0	0	0	0			15	34.7988	2.85714
																														12.0842	4.93335	6.38877	2.85714	0.000497508	***
total number of worms	18	19	19	21	21	20	21	20	29	21	22

## Sheet: Sheet5
Fig 3H
100% nonanone and OP50 food lawns
nlp-7 (tm2984)
																																													NLP-7(TM2984) MUTANTS
				day 1	day 2	day 3	day 4	day 5	day 6	day 7	day 1	day 2	day 3	day 4	day 5	day 6	day 7																			average	average			N2	N2	NLP-7	NLP-7	T TEST	N2 VS NLP-7 MUTANTS
			Time minutes	N2	N2	N2	N2	N2	N2	N2	nlp-7 mutants	nlp-7 mutants	nlp-7 mutants	nlp-7 mutants	nlp-7 mutants	nlp-7 mutants	nlp-7 mutants	nlp-7	Time minutes	% N2	% N2	% N2	% N2	% N2	% N2	% N2	% NLP-7 MUTANTS	% NLP-7 MUTANTS	% NLP-7 MUTANTS	% NLP-7 MUTANTS	NLP-7 MUTANTS	NLP-7 MUTANTS	NLP-7 MUTANTS	NLP-7 MUTANTS	Time minutes	N2	nlp-7(tm2984) mutants			SD	SE	SD	SE
			15	4	12	13	9	18	4	16	2	1	9	4	1	5	12	2	15	19.0476	57.1429	56.5217	42.8571	85.7143	17.3913	76.1905	10	5	39.1304	16.6667	4.54545	20.8333	48	9.52381	15	50.6951	19.2125			26.2171	9.90914	16.1706	5.71716		0.0138599	*
			Total	21	21	23	21	21	23	21	20	20	23	24	22	24	25	21

## Sheet: Sheet6
	Fig 3I
	100% nonanone, OP50
	nlp-7 genomic rescue in nlp-7 mutants
																																													7	2.64575
																																		nlp-7 transgenics						average	average	average		6	2.44949				nlp-7 genomic rescued mutant
			Time minutes	N2	N2	N2	N2	N2	N2	nlp-7 mutants non transgenics	nlp-7 mutants non transgenics	NLP-7 NON TRANSGENICS	nlp-7 non transgenics	TRANSGENICS	TRANSGENICS	TRANSGENICS	TRANSGENICS	NLP-7 GENOMIC RESCUE ANIMALS	TRANSGENICS	transgenics	Time Minutes	N2	N2	N2	N2	N2	N2	non transgenics	non transgenics	non transgenics	NON TRANSGENICS	transgenics	transgenics	TRANSGENIC	TRANSGENICS	TRANSGENICS	TRANSGENICS	TRANSGENICS	Time Minutes	N2	nlp-7(tm2984) non transgenics	transgenics	sd	se	sd	se	SD	SE
			15	5	16	13	22	16	19	7	1	11	7	7	7	9	11	21	11	9	15	20	76.1905	56.5217	95.6522	72.7273	86.3636	26.9231	4.34783	40.7407	28	50	47.8261	31.8182	36.8421	75	42.3077	45	15	67.9092	25.0029	46.9706	26.9332	10.9955	15.1325	7.56627	13.8646	5.24033
			total number of worms	25	21	23	23	22	22	26	23	27	25	19	22	18	23	28	26	20
[truncated: 1 more columns]

## Sheet: Sheet7
Fig 3J
N2 vs daf-7p::daf-7 genomic rescue in daf-7 (ok3125) mutants 100% nonanone, OP50
																															SUMMARY DATA FOR DAF-7 GENOMIC RESCUE	average	average	average							N2 vs transgenics
																															time minutes	N2	NON TRANSGENICS	TRANSGENICS	sd	se	sd	se	sd	se			t test transgenics vs nn transgenics
														%				%				%
Time minutes	N2	N2	N2	N2	daf-7 mutants non transgenics zd729	daf-7(ok3125) NON TRANSGENICS	daf-7 non transgenics	daf-7 non transgenics	ZD729 daf-7 transgenic rescue	ZD729	ZD729	zd729	Time (minutes)	N2	n2 %	% n2	% n2	daf-7 genomic rescue non transgenics	daf-7 genomic rescue non transgenics	daf-7 genomic rescue non transgenics	daf-7 genomic rescue non transgenics	zd729daf-7 genomic rescue transgenics	zd729daf-7 genomic rescue transgenics	zd729daf-7 genomic rescue transgenics	zd729daf-7 genomic rescue transgenics
																															15	79.4412	18.2724	65.5682	24.165	12.0825	9.37311	4.68656	21.9798	10.9899			0.00746323	*
15	8	19	18	20	3	7	5	2	7	17	13	17	15	44.4444	86.3636	100	86.9565	12.5	29.1667	22.7273	8.69565	35	85	65	77.2727
total number of worms	18	22	18	23	24	24	22	23	20	20	20	22

## Sheet: Sheet8
Fig 3K
N2 vs ADEp::daf-7 rescue in daf-7 mutants 100% nonanone, OP50
	nonanone 100% and OP50	day 1	day 2	day 3	day 4	day 1	day 2	day 3	day 4	day 1	day 2	day 3 replicate	replicate 2	% of worms													summary data	average	average	average
	Time minutes	N2	n2	n2	n2	non transgenics	non tranegnics	non tranegenics	non transgenics	transgenics	transgenics	transgenics	transgenics	N2	n2	n2	n2	non transgenics	non tranegnics	non tranegenics	non transgenics	transgenics	transgenics	transgenics	transgenics		Time minutes	N2	non-transgenics	pcat-2::daf-7 rescue in daf-7(e3172) transgenics	sd	se	sd	se	sd	se		NON TRANS VS TRANS
	15	18	20	20	19	6	4	1	8	14	11	15	18	85.7143	86.9565	76.9231	82.6087	25	18.1818	3.57143	28.5714	63.6364	55	68.1818	66.6667		15	83.0506	18.8312	63.3712	4.47561	2.23781	11.0485	5.52425	5.89207	2.94603		0.00038783	***
	total number of worms	21	23	26	23	24	22	28	28	22	20	22	27

## Sheet: Sheet9
Fig 3L
N2 vs OLQp::daf-7 rescue in daf-7 mutants 100% nonanone, OP50
										% of worms									average	average	average	sd	se	sd	se	sd	se
Time minutes	N2	n2	n2	non transgenics	non trasnsgenics	transgenics	transgenics	transgenics		N2	n2	n2	non transgenics	non tranegnics	transgenics	transgenics	transgenics	Time minutes	N2	non transgenics	pocr-4::daf-7 in N2 transgenics										NON TRANSGEN VS TRANSGE
																															T-Test
15	10	18	20	4	3	9	19	18		52.6316	72	76.9231	16	12	50	73.0769	64.2857	15	67.1849	14	62.4542	12.8417	7.41414	2.82843	2	11.647	6.72438				0.0118234
total number	19	25	26	25	25	18	26	28

## Sheet: Sheet10
Fig 3M
ASIp::daf-7 rescue in daf-7 mutants 100% nonanone, OP50
						TRANSGENICS	TRANSGENICS	TRANSGENICS	NON TRANSGENICS	NON TRANSGENICS	NON TRANSGENICS zd735	NON TRANSGENICS
	Time minutes	N2	N2	N2	N2	ASIp::daf-7 transgenics	ASIp::daf-7 transgenics	ASIp::daf-7 transgenics	non transgenics	non transgenics	non transgenics	non transgenics			N2 %	N2 %	N2 %	N2 %	ASIp::daf-7 rescue transgenics	ASIp::daf-7 rescue transgenics	ASIp::daf-7 rescue transgenics	ASIp::daf-7 rescue non transgenics	ASIp::daf-7 rescue non transgenics	ASIp::daf-7 rescue non transgenics	ASIp::daf-7 rescue non transgenics				SUMMARY DATA
																														Time (minutes)
																												Time minutes	N2	str-3p::daf-7 rescue transgenics	non transgenics		SD	SE	SD	SE	sd	se				trans vs non-trans
	15	14	7	5	9	0	0	2	0	1	1	1			63.6364	43.75	33.3333	45	0	0	10.5263	0	4.34783	6.66667	3.84615
																												15	46.4299	3.50877	3.71516		12.607	6.3035	6.07737	3.50877	2.76473	1.38237				0.953408
	total number of worms	22	16	15	20	18	21	19	24	23	15	26
