# Supplementary material for: Molecular and cellular modulators for multisensory integration in C. elegans
Source: PLoS Genet. 2019 Mar 8;15(3):e1007706. doi: 10.1371/journal.pgen.1007706 (PMC6426271; doi:10.1371/journal.pgen.1007706)
Supplement: S4 Dataset — (XLSX) [file pgen.1007706.s009.xlsx]

## Sheet: Sheet1
Fig 4A
N2 vs daf-1(m40) mutants 100% nonanone, OP50
																																						summary data	AVERAGE	AVERAGE			N2		daf-1(m40) mutants		t tes
	time minutes	N2	N2	N2	N2	N2	N2	N2	N2	daf-1 Mutant	daf-1 m40 mut	daf-1 m40 mut	daf-1m40 mut	daf-1(m40)	daf-1(m40)	daf-1 mut m40	daf-1m40	daf-1(m40) mutant			% N2	% N2	% N2	% N2	% N2	% N2	% N2	% N2	% daf-1 mutant m40	% daf-1 mutant (m40)	% daf-1 mutant (m40)	% daf-1 mutant (m40)	% daf-1 mutant (m40)	% daf-1 mutant (m40)	% daf-1 mutant (m40)	% daf-1 mutant (m40)		Time minutes	N2	daf-1(m40)			sd	se	sd	se	P value
	15	15	10	9	8	4	7	22	18	2	0	0	2	1	1	0	0	1			65.2174	55.5556	52.9412	50	21.0526	38.8889	91.6667	75	8.69565	0	0	9.09091	5	8.33333	0	0	4.16667	15	56.2903	3.92073			21.6368	7.64977	4.05764	1.35255	3.34059e-06	***
	total number of worms	23	18	17	16	19	18	24	24	23	28	20	22	20	12	20	24	24

## Sheet: Sheet2
Fig 4B
N2 vs daf-1p::daf-1 genomic rescue in daf-1(m40) mutants 100% nonanone, OP50
																																						average	avareg	average
							transgenics	transgenics	transgenics	transgenics	transgenics	transgenics	non transgenics daf-1	NON TRANSG	NON TRANSG	NON TRANSG	NON TRANSG	NON TRANSG													average							N2	transgenics	non transgenics
Time minutes	N2	N2	N2	N2	n2	N2	daf-1 genomic rescue	daf-1 genomic rescue	daf-1 genomic rescue	daf-1 genomic rescue	daf-1 genomic rescue	daf-1 genomic rescue	DAF-1 MUT	daf-1m40 mut	daf-1 mut m40	daf-1 mut m41	daf-1 mut m42	daf-1 mut m43	% N2	% N3	% N2	% N32	n2	N2 %	daf-1 transgenics rescue	daf-1 transgenics rescue	daf-1 transgenics rescue	daf-1 transgenics rescue	daf-1 transgenics rescue	daf-1 transgenics rescue %	non transgenics	non transgenics	non transgenics	non transgenics	non transgenics	non transgenics	Time minutes'	N2	daf-1 genomic rescue	non transgenics		sd	se	sd	se	sd	se	tran vs nontrans
15	15	10	19	22	21	16	20	8	21	22	19	21	0	0	0	2	1	6	65.2174	55.5556	86.3636	95.6522	95.4545	80	71.4286	50	91.3043	91.6667	82.6087	87.5	0	0	0	8.69565	5	24	15	79.7072	79.0847	6.28261		16.3699	6.68299	16.0959	6.57114	9.37856	3.82878	2.36858e-06
total worms	23	18	22	23	22	20	28	16	23	24	23	24	20	28	24	23	20	25

## Sheet: Sheet3
Fig 4C
N2 vs ptdc-1::daf-1 rescue in daf-1 mutants 100% nonanone, OP50
																																							SUMMARY DATA	average	average							transgenics vs non transgenics
			n2	n2	n2	n2	n2	n2	daf-1m40 mut non transgenics	daf-1m40 non transgenics	daf-1m40 non transgenics	NON TRANSGENICS	NON transgenics	tdc-1P::daf-1 (+) transgenics	tdc-1p::daf-1 in daf-=1m40 mut transgeneics	TDC-1 DAF-1 transgenics	TDC-1 DAF-1 transgenics	TDC-1P::DAF-1 TRANSGENICS	transgenics tdc-1p::daf-1	tIME MINUTES	% N2	% N2	% N2	% N2	% N2	n2 %	NON TRANSGENICS TDC-1P::DAF-1	NON TRANSGENICS TDC-1P::DAF-1	NON TRANSGENICS TDC-1P::DAF-1	NON TRANSGENICS TDC-1P::DAF-1	non transgenics TDC-1P::DAF-1	TRANSGENICS TDC-1P::DAF-1 RESCUE	TRANSGENICS TDC-1P::DAF-1 RESCUE	TRANSGENICS TDC-1P::DAF-1 RESCUE	TRANSGENICS TDC-1P::DAF-1 RESCUE	TRANSGENICS TDC-1P::DAF-1 RESCUE	TRANSGENICS TDC-1P::DAF-1 RESCUE	Time minutes	N2	tdc-1p::daf-1 non transgenics	transgenics tdc-1p::daf-1 rescue	sd	se	sd	se	sd	se
			10	9	10	16	18	15	2	1	1	8	7	15	5	2	16	21	20	15	55.5556	52.9412	45.4545	66.6667	81.8182	65.2174	9.09091	4.34783	4.34783	30.7692	26.9231	78.9474	22.7273	8.69565	61.5385	80.7692	80	15	61.2756	15.0958	55.4463	12.7991	5.22522	12.7734	5.71243	31.9052	13.0252	0.026998
		total number of worms	18	17	22	24	22	23	22	23	23	26	26	19	22	23	26	26	25

## Sheet: Sheet4
Fig 4D
N2 vs bbs-1p::daf-1 rescue in daf-1 mutants 100% nonanone, OP50
																									AVERAGE	AVERAGE	AVERAGE
		Time minutes	N2	N2	N2	non transgenics	non transgenics	transgenics	transgenics	transgenics	transgenics	transgenics		% N2	% N2	% N2	% Non transgenics	% Non transgenics	transgenics	transgenics	transgenics	transgenics	transgenics	Time minutes	N2	NON TRANSGENICS	TRANSGENICS		sd	se	sd	se	sd	se	transgenics vs non transgenics
		15	12	10	21	1	1	5	5	1	0	3		60	45.4545	100	4.34783	4.54545	20	33.3333	4.16667	0	13.0435	15	68.4848	4.44664	14.1087		28.2453	16.3074	0.139744	0.0988142	13.2602	5.93013	0.37493
		total number of worms	20	22	21	23	22	25	15	24	16	23

## Sheet: Sheet5
Fig 4E
RIM/RICp::HISCL, NONANONE 100%, OP50
																						AVERAGE	AVERAGE
					time minutes	n2	N2	RIM/RICp:HisCL	RIM/RICp:HisCL	RIM/RICp:HisCL	RIM/RICp:HisCL			time minutes	n2	n2	RIM/RICp:HisCL	RIM/RICp:HisCL	RIM/RICp:HisCL	RIM/RICp:HisCL	time minutes	N2	RIM/RICp::HiSCL	sd	se	sd	se	t test
					15	20	21	18	18	12	14			15	95.2381	91.3043	90	81.8182	75	58.3333	15	93.2712	76.2879	2.78158	1.96687	13.4491	6.72453	0.169873
						21	23	20	22	16	24

## Sheet: Sheet6
Fig 4F
N2 vs ptdc-1::tetx in N2 100% nonanone, OP50
			TIME MINUTES	N2	tdc-1p::tetx in N2	N2	tdc-1p::tetx in N2	% n2	% n2	% tdc-1::tetx	% tdc-1::tetx in n2	Time minutes	N2	Ptdc-1::tetx in N2 tg	sd	se	sd	se	N2 vs transgenics strains, T-test
			15	11	10	11	14	47.8261	52.381	45.4545	58.3333	15	50.1035	51.8939	3.22078	2.27743	9.10668	6.43939	0.81775	nsd
			total number	23	22	21	24

## Sheet: Sheet7
Fig 4G-4I
100% nonanone, OP50
daf-7(e1372); tbh-1(ok1196)						tdc-1(ok914); daf-7(e1372),																																											SINGLE VS DOUBLE MUTANTS
tdc-1(ok914); daf-1(m40)						Time minutes	N2	N2	N2	N2	N2	N2	daf-7(e1372)	daf-7(e1372)	daf-7(e1372)	daf-7(e1372)	daf-7(e1372)	tdc-1(ok914); daf-7(e1372)	tdc-1(ok914); daf-7(e1372)	tdc-1(ok914); daf-7(e1372)	tdc-1(ok914); daf-7(e1372)	Time minutes	N2	N2	N2	N2	N2	N2	DAF-7E1372	DAF-7E1372	DAF-7E1372	DAF-7E1372	DAF-7(e1372)		tdc-1(ok914); daf-7(e1372)	tdc-1(ok914); daf-7(e1372)	tdc-1(ok914); daf-7(e1372)	tdc-1(ok914); daf-7(e1372)	Time minutes	N2	daf-7(e1372)	daf-7 tdc-1 DM	SD	SE	SD	SE	SD	SE	T TEST
daf-1(m40); tbh-1(ok1196),
tdc-1(ok914); daf-7(e1372),
						15	22	13	20	20	16	16	3	2	2	3	3	9	16	18	12	15	100	54.1667	90.9091	90.9091	69.5652	76.1905	13.0435	9.52381	11.1111	12	13.0435		45	57.1429	69.2308	54.5455	15	80.2901	11.7444	56.4798	16.9013	6.89993	1.48093	0.662292	9.97588	4.98794	2.05056e-05
							22	24	22	22	23	21	23	21	18	25	23	20	28	26	22
						tdc-1(ok914); daf-1(m40),
						Time minutes	N2	N2	N2	N2	N2	daf-1(m40)	daf-1(m40)	daf-1(m40)	daf-1(m40)	daf-1 tdc-1 DM	daf-1 tdc-1	daf-1m40, tdc-1 mut	daf-1m40, tdc-1 mut	daf-1 tdc-1 dm																									daf-1 mutants vs daf-1 tdc-1 DM mutant
																					% N2	% N2	% N2	% N2	% N2	daf-1 mutant	DAF-1(M40)	DAF-1(M40)	DAF-1M40 %	tdc-1 DAF-1(M40)	DAF-1 TDC-1 DM	TDC-1 DAF-1 MUT	TDC-1 DAF-1 MUT		time minutes	N2	daf-1(m40)	tdc-1, daf-1(m40)	sd	se	sd	se	sd	se	t test
						15	15	16	22	10	10	1	3	5	1	6	5	7	7	7
																					71.4286	69.5652	100	43.4783	43.4783	4	12	20.8333	4.7619	27.2727	23.8095	28	33.3333	28	15	65.5901	10.3988	28.0831	23.5149	10.5162	7.83502	3.91751	3.40951	1.52478	0.00250652	**
						Total	21	23	22	23	23	25	25	24	21	22	21	25	25	21
						daf-7(e1372); tbh-1(ok1196)									daf-1(m40); tbh-1(ok1196),																												average
							Time minutes	N2	N2	N2	N2	N2	N2	daf-7(e1372)	daf-7(e1372)	daf-7(e1372)	daf-7(e1372)	daf-1(m40)	daf-1(m40)	daf-7(e1372); tbh-1(ok1196)	daf-7(e1372); tbh-1(ok1196)	daf-7(e1372); tbh-1(ok1196)	daf-1(m40); tbh-1(ok1196)	daf-1(m40); tbh-1(ok1196)	% N2	% N2	% N2	% N2	% N2	% N2	% DAF-7 E1372	% DAF-7	% DAF-7	% DAF-7	DAF-1M40	DAF-1M40	daf-7, tbh-1	daf-7 tbh-1	daf-7 tbh-1 mutants	daf-1 tbh-1	daf-1 tbh-1	Time minutes	N2	daf-7(e1372)	daf-1(m40)	daf-7 (e1372) tbh-1(ok1196)	daf-1(m40) tbh-1(ok1196)	SD	SE
							15	22	13	20	20	16	22	3	2	2	3	1	3	0	5	4	7	2	100	54.1667	90.9091	90.9091	69.5652	100	11.5385	8.69565	9.52381	16.6667	4	12	0	21.7391	16.6667	26.9231	8.69565	15	84.2583	11.6061	8	12.8019	17.8094	18.4687	7.53981
							20	22	20	21	20	19	22	7	6	3	3	7	2	3	6	8	9	2	100	83.3333	95.4545	90.9091	82.6087	100	26.9231	26.087	14.2857	16.6667	28	8	12	26.087	33.3333	34.6154	8.69565	20	92.0509	20.9906	18	23.8068	21.6555	7.80277	3.18547
							25	22	20	21	20	21	22	12	8	6	7	8	3	5	14	12	16	17	100	83.3333	95.4545	90.9091	91.3043	100	46.1538	34.7826	28.5714	38.8889	32	12	20	60.8696	50	61.5385	73.913	25	93.5002	37.0992	22	43.6232	67.7258	6.37519	2.60266
							30	22	20	21	20	21	22	12	10	7	7	12	2	5	16	15	17	16	100	83.3333	95.4545	90.9091	91.3043	100	46.1538	43.4783	33.3333	38.8889	48	8	20	69.5652	62.5	65.3846	69.5652	30	93.5002	40.4636	28	50.6884	67.4749	6.37519	2.60266
							35	22	20	21	20	21	22	12	15	8	10	12	4	5	17	14	18	19	100	83.3333	95.4545	90.9091	91.3043	100	46.1538	65.2174	38.0952	55.5556	48	16	20	73.913	58.3333	69.2308	82.6087	35	93.5002	51.2555	32	50.7488	75.9197	6.37519	2.60266
							40	22	20	21	20	21	22	12	16	10	10	12	4	5	17	16	18	18	100	83.3333	95.4545	90.9091	91.3043	100	46.1538	69.5652	47.619	55.5556	48	16	20	73.913	66.6667	69.2308	78.2609	40	93.5002	54.7234	32	53.5266	73.7458	6.37519	2.60266
							45	22	20	21	20	21	22	12	16	10	10	12	4	5	17	12	18	18	100	83.3333	95.4545	90.9091	91.3043	100	46.1538	69.5652	47.619	55.5556	48	16	20	73.913	50	69.2308	78.2609	45	93.5002	54.7234	32	47.971	73.7458	6.37519	2.60266
							50	22	24	21	20	21	22	12	16	10	10	12	4	5	17	12	18	18	100	100	95.4545	90.9091	91.3043	100	46.1538	69.5652	47.619	55.5556	48	16	20	73.913	50	69.2308	78.2609	50	96.278	54.7234	32	47.971	73.7458	4.37722	1.78699
							55	22	24	21	20	21	22	12	16	10	10	12	4	5	17	12	18	18	100	100	95.4545	90.9091	91.3043	100	46.1538	69.5652	47.619	55.5556	48	16	20	73.913	50	69.2308	78.2609	55	96.278	54.7234	32	47.971	73.7458	4.37722	1.78699
							60	22	24	21	20	21	22	12	16	10	10	12	4	5	17	12	18	18	100	100	95.4545	90.9091	91.3043	100	46.1538	69.5652	47.619	55.5556	48	16	20	73.913	50	69.2308	78.2609	60	96.278	54.7234	32	47.971	73.7458	4.37722	1.78699
								22	24	22	22	23	22	26	23	21	18	25	25	25	23	24	26	23
[truncated: 10 more columns]
