# Supplementary material for: Molecular and cellular modulators for multisensory integration in C. elegans
Source: PLoS Genet. 2019 Mar 8;15(3):e1007706. doi: 10.1371/journal.pgen.1007706 (PMC6426271; doi:10.1371/journal.pgen.1007706)
Supplement: S5 Dataset — (XLSX) [file pgen.1007706.s010.xlsx]

## Sheet: Sheet1
Fig 5A
100% nonanone, OP50
N2 vs AIYp::twk-18 in N2
					day 1	day 2	day 3	day 1	day 2	day 3				transgenics	transgenics	TRANSGENICS	non transgenics	non transgenics	non transgenics		average	average	average			N2		transg	non transg					t test
		day 1	day 2	day 3	TRANSGENICS	transgenics	transgnics	NON TRANSGENICS	NON TRANSGENICS	NON TRANSGENICS	%N2	%N2	% N2	TRANSGENICS	transgenics	transgnics	NON TRANSGENICS	NON TRANSGENICS	NON TRANSGENICS	Time minutes	N2	AIYp::twk-18 in N2s transg	AIYp::twk-18 Non transg			sd	se	sd	se	sd	se			NON TRANSGENICS VS TRANSGENICS
		N2	N2	N2	TRANSGENICS	transgenics	transgnics	NON TRANSGENICS	NON TRANSGENICS	NON TRANSGENICS
																				15	64.0476	18.254	72.9255			30.1762	17.4222	19.0972	11.0257	17.6887	10.2126			0.0220075	*
		7	13	20	3	0	8	13	12	22	35	61.9048	95.2381	16.6667	0	38.0952	56.5217	70.5882	91.6667
	Total	20	21	21	18	14	21	23	17	24

## Sheet: Sheet2
Fig 5B
100% nonanone, OP50
N2 vs AIYp::TeTxin N2
		AIYp::tetx in N2s																	SUMMARY DATA FOR AIY::TETX IN N2	Average	average
	Time minutes	N2	N2	N2	N2	AIY TETX IN N2 TRANSGENICS	AIY TETX IN N2 TRANSGENICS	AIY TETX IN N2 TRANSGENICS	AIY TETX IN N2 TRANSGENICS	% N2	% N2	% N2	% N2	AIY TETX IN N2 TRANSGENICS	AIY TETX IN N2 TRANSGENICS	AIY TETX IN N2 TRANSGENICS	AIY TETX IN N2 TRANSGENICS		Time minutes	N2	AIYp::tetx in N2s		sd	se	sd	se	t test
	15	14	14	14	19	1	1	0	7	66.6667	66.6667	73.6842	86.3636	5.55556	5.55556	0	29.1667		15	73.3453	10.0694		9.28799	4.64399	12.9981	6.49903	0.000214881	***
	Total	21	21	19	22	18	18	17	24

## Sheet: Sheet3
Fig 5C
100% nonanone, OP50
N2 vs ttx-3(mg158) mutant
			nonanone and 100% And op50	day 1	day 2	day 3	day 1	day 2	day 3
			TIME MINUTES'	N2	N2	N2	ttx-3 mg158 mutants	ttx-3 mutants (mg158)	ttx-3 mutant mg158
			15	19	20	20	7	5	5
			Total number	27	23	25	22	28	26
													average	average
						% N2	% N2	% N2	% TTX-3 MUTANTS	% TTX-3 MUTANTS	% TTX-3 MUTANTS	Time (minutes)	N2	ttx-3(mg158)	sd	se	sd	se	t test
						70.3704	86.9565	80	31.8182	17.8571	19.2308	15	79.109	22.9687	8.3289	4.80869	7.69459	4.44247	0.00101568	***

## Sheet: Sheet4
Fig 5D
summary of AIBp::Tetx in N2
100% NONANONE, OP50		SUMMARY OF TETX IN AIB neurons		TRANSGENICS		TRANSGENICS
		TIME MINUTES	N2	AIBp::TETX IN N2	N2	AIBp::tetx in N2
		15	13	9	13	9
		total	23	23	26	22
		Time minutes	N2	N2		AIBp::Tetx in N2	AIBp::Tetx in N2		Time minutes	N2	AIBp::TeTx in N2	sd	se	sd	se	t test
		15	56.5217	50		40.9091	39.1304		15	53.2609	40.0198	4.61157	3.26087	1.2577	0.889328	0.0594117	NSDT

## Sheet: Sheet6
Fig 5E
100% nonanone, OP50
N2 vs AIBp::HisCL in N2
																			average % left the food lawn					Comparing N2 and pAIB::HisCL
		time minutes	N2	AIBp::HISCL in N2	AIBp::HISCL in N2	N2 day 2	N2 day 3	AIBp::HISCL	AIB:HISCL	N2 %	DAY 2 N2	DAY 3 N2	AIBp::HISCL %	AIBP::HISCL %	AIBP::HISCL %	AIBP::HISCL %	time minutes	N2	pAIB::HISCHL	SD	SE	SD	SE	T TEST
		15	23	16	22	18	18	12	13	92	85.7143	81.8182	66.6667	91.6667	60	65	15	86.5108	70.8333	5.13743	2.9661	14.1748	7.08742	0.13301
			25	24	24	21	22	20	20

## Sheet: Sheet7
	Fig 5F
	100% nonanone, OP50
	N2 vs Pnmr-1::TeTx
																										N2s vs transgenics
				Time minutes	N2	N2	N2		pnmr-1 tetx in N2s transgenics	pnmr-1::TeTx TRANSGENICS	pnmr-1::tetx in N2s transgenics	Time minutes	% N2	% N2	% N2	% pnmr-1::tetx in N2s transgenics	% pnmr-1::tetx in N2s transgenics	% pnmr-1::tetx in N2s transgenics	Time (minutes)	N2	pnmr-1::tetx in N2s transgenics	SD	SE	SD	SE	T TEST students
				15	10	4	7		14	14	14	15	40	17.3913	29.1667	63.6364	66.6667	63.6364	15	28.8527	64.6465	11.3076	6.52846	1.74955	1.0101	0.00562349
				total worms	25	23	24		22	21	22

## Sheet: Sheet8
Fig 5G
glr-1p::Tetx
OP50 and nonanone 100%
																													t test - for glr-1 tetx vs N2
				Time minutes	N2	N2	N2	N2	pglr-1::tetx	pglr-1::tetx	pglr-1::tetx	n2%	n2%	n2%	n2%	glr-1::TETX %	glr-1::TETX %	glr-1::TETX %	Time minutes	N2	Pglr-1::tetx tg	sd	se	sd	se				N2 vs transgenics
				10	0	1	1	5	6	7	11	0	4.16667	4.16667	22.7273	30	31.8182	61.1111	10	7.76515	40.9764	10.1663	5.08315	17.4608	10.081
																													0.0238355	*
					23	24	24	22	20	22	18
