# Supplementary material for: Molecular and cellular modulators for multisensory integration in C. elegans
Source: PLoS Genet. 2019 Mar 8;15(3):e1007706. doi: 10.1371/journal.pgen.1007706 (PMC6426271; doi:10.1371/journal.pgen.1007706)
Supplement: S6 Dataset — (XLSX) [file pgen.1007706.s011.xlsx]

## Sheet: Sheet1
Fig 6A
wild type worms tested for other chemicals on OP50 lawns
octanol 100%
benzaldehyde 100%
nonanone 100%
OP50 food lawns
				Time minutes	N2 (NONANONE)	N2 (NONANONE)	N2 (OCTANOL)	N2 (OCTANOL) 100%	N2 (BENAZALDEHYDE) 100%	N2 (BENZALDEHYDE) 100%	Time (minutes)	N2 nonanone	N2 nonanone	N2 octanol	N2 octanol	% OF BENZALDEHYDE	N2 benzaldehyde
				0	0	0	0	0	0	0	0	0	0	0	0	0	0
				5	1	1	0	1	1	0	5	4.7619	6.66667	0	5	0	6.66667
				10	4	5	0	1	0	1	10	19.0476	33.3333	0	5	7.69231	0
				15	7	7	0	1	5	2	15	33.3333	46.6667	0	5	15.3846	33.3333
				20	15	11	0	1	10	6	20	71.4286	73.3333	0	5	46.1538	66.6667
				25	17	12	0	1	11	9	25	80.9524	80	0	5	69.2308	73.3333
				30	18	13	0	1	13	12	30	85.7143	86.6667	0	5	92.3077	86.6667
				35	18	13	0	1	13	12	35	85.7143	86.6667	0	5	92.3077	86.6667
				40	18	13	0	1	13	12	40	85.7143	86.6667	0	5	92.3077	86.6667
				45	18	13	0	1	13	13	45	85.7143	86.6667	0	5	100	86.6667
				50	18	13	0	1	13	13	50	85.7143	86.6667	0	5	100	86.6667
				55	18	13	0	1	13	13	55	85.7143	86.6667	0	5	100	86.6667
				60	18	13	1	1	13	13	60	85.7143	86.6667	5.55556	5	100	86.6667
				totoal worms tested	21	15	18	20	15	13
																summary data time course
																N2 nonanone	N2 octanol	N2 Benzaldehyde		sd	se	sd	se	sd	se
																0	0	0		0	0	0	0	0	0
																5.71429	2.5	3.33333		1.34687	0.952381	3.53553	2.5	4.71405	3.33333
																26.1905	2.5	3.84615		10.1015	7.14286	3.53553	2.5	5.43928	3.84615
																40	2.5	24.359		9.42809	6.66667	3.53553	2.5	12.6917	8.97436
																72.381	2.5	56.4103		1.34687	0.952381	3.53553	2.5	14.5048	10.2564
																80.4762	2.5	71.2821		0.673435	0.47619	3.53553	2.5	2.90095	2.05128
																86.1905	2.5	89.4872		0.673435	0.47619	3.53553	2.5	3.98881	2.82051
																86.1905	2.5	89.4872		0.673435	0.47619	3.53553	2.5	3.98881	2.82051
																86.1905	2.5	89.4872		0.673435	0.47619	3.53553	2.5	3.98881	2.82051
																86.1905	2.5	93.3333		0.673435	0.47619	3.53553	2.5	9.42809	6.66667
																86.1905	2.5	93.3333		0.673435	0.47619	3.53553	2.5	9.42809	6.66667
																86.1905	2.5	93.3333		0.673435	0.47619	3.53553	2.5	9.42809	6.66667
																86.1905	5.27778	93.3333		0.673435	0.47619	0.392837	0.277778	9.42809	6.66667
																												**

## Sheet: Sheet2
Fig 6B
100% benzladehyde, OP50
AWBp::mec-4d
																	average	average						AWBp::mec-4d in N2 vs N2			SUMMARY
		time minutes	N2	N2	N2	Pstr-1::mec-4d	STR-1P::MEC-4D	str-1p::mec-4D	%N2	% N2	% N2	AWBP::MEC-4D %	AWBP::MEC-4D IN N2 %	AWBP::MEC-4D IN N2 %		TIME MINUTES	N2	pAWB::mec-4d in N2		sd	se	sd	se	t test
		25	15	18	18	5	5	2	75	78.2609	75	22.7273	21.7391	10		25	76.087	18.1555		1.88266	1.08696	7.0801	4.0877	0.000164616	***
		total number of worms	20	23	24	22	23	20

## Sheet: Sheet3
Fig 6C
100% benzladehyde, OP50
N2 vs ASKp ::caspase
																mean	mean						N2 compared to ASK
	N2 vs ASKp::caspase in N2	Time minutes	N2	N2	N2	askpcaspase	ASKp::caspase animals	pASK::caspase	% N2	% N2	% N2	% aSKp::caspase	% aSKp::caspase	% aSKp::caspase	Time minutes	N2	pASK::caspase		sd	se	sd	se	t test
		5	0	0	0	3	5	5	0	0	0	16.6667	25	23.8095	5	0	21.8254		0	0	4.50707	2.60216	0.00110551	**
		total number of worms	20	18	20	18	20	21

## Sheet: Sheet4
Fig 6D
100% benzladehyde, OP50
daf-7 (e1372)
			OP50 leaving + benzaldehyde 100%
		TIME MINUTES	N2	N2	N2	daf-7(e1372)	daf-7(e1372)	daf-7(e1372)
		25	15	8	8	0	1	1
		total number of worms	22	17	17	26	18	18
					SUMMARY								average	average
					Time minutes	% N2	% N2	% N2	% daf-7e1372	% daf-7e1372	% daf-7e1372	Time minutes	N2	daf-7(e1372)	sd	se	sd	se	t test
					25	47.0588	68.1818	47.0588	5.55556	0	5.55556	25	54.0998	3.7037	12.1954	7.041	3.2075	1.85185	0.00228594	**

## Sheet: Sheet5
Fig 6E
100% benzladehyde, OP50
daf-1 (m40)
												%								Time	Mean	Mean	sd	se	sd	se	T-test
			N2	N2	N2	N2	daf-1 (m40 )	daf-1 (m40 )	daf-1 (m40 )	daf-1 (m40 )		N2	N2	N2	N2	daf-1 (m40 )	daf-1 (m40 )	daf-1 (m40 )	daf-1 (m40 )
																				25	87.6976	29.9111	15.3781	7.68907	15.5032	7.75158	0.00184275	**
		25	20	20	19	15	2	7	11	6		100	100	82.6087	68.1818	10	31.8182	47.8261	30
		total worms tested	20	20	23	22	20	22	23	20
