# Supplementary material for: Molecular and cellular modulators for multisensory integration in C. elegans
Source: PLoS Genet. 2019 Mar 8;15(3):e1007706. doi: 10.1371/journal.pgen.1007706 (PMC6426271; doi:10.1371/journal.pgen.1007706)
Supplement: S7 Dataset — (XLSX) [file pgen.1007706.s012.xlsx]

## Sheet: Sheet1
Fig 7A
comamaonas sp, nonanone
AWBp::mec-4D
									average	average
			Time minutes	N2	N2	AWBp::mec-4d	AWBp::mec-4(d)	Time minutes	N2	AWBp::mec-4(d) in N2	sd	se	sd	se	T-Test
			25	65.2174	55	19.2308	27.2727	25	60.1087	23.2517	7.22479	5.1087	5.68652	4.02098	0.0297338
			TIME MINUTES	N2	N2	AWBp::mec-4d	AWBp::mec-4(d)
			25	15	11	5	6
			total number of worms	23	20	26	22

## Sheet: Sheet2
Fig 7B
comamaonas sp, nonanone
												AVERAGE	AVERAGE						comparison between ASKp::caspase in N2
Time minutes	N2	N2	ASKP::CASPASE IN N2	ASKp::caspase in N2S c.sp		Time (minutes)	N2 %	N2 %	ASKP::CASPASE IN N2 %	ASKP::CASPASE IN N2 %	Time (minutes)	N2	ASKp::caspase		sd	se	sd	se	T TEST	result
20	10	10	17	20			38.4615	43.4783	85	86.9565	20	40.9699	85.9783		3.54736	2.50836	1.38347	0.978261	0.00355927	**
Total number of worms	26	23	20	23

## Sheet: Sheet3
Fig 7C
100% nonanone, comamonas sp
daf-7 (e1372)
																						n2		for daf-7 mutants
	Time minutes	N2	N2	N2	N2	daf-7(e1372)	daf-7(e1372)	daf-7(e1372)	daf-7(e1372)	Time minutes	% n2	% n2	% n2	% n2	% daf-7(e1372)	% daf-7(e1372)	% daf-7(e1372)	% daf-7(e1372)	Time minutes	N2	daf-7(e1372)	sd	se	sd	se	t test	RESULT
	20	11	19	19	15	5	1	14	16	20	55	95	79.1667	75	20	4.7619	53.8462	64	20	76.0417	35.652	16.4623	8.23114	27.8916	13.9458	0.0468977	*
	total number of worms	20	20	24	20	25	21	26	25

## Sheet: Sheet4
Fig 7D
comamaonas sp, nonanone
daf-1(m40)
								summary	average	average
worms outside				N2 %	N2 %	DAF-1(M40) %	DAF-1(M40) %	Time minutes	N2	daf-1(m40)	Time	sd	se	sd	se	T-Test
N2	N2	daf-1(m40)	daf-1m40 mutants	38.4615	43.4783	8.69565	0	20	40.9699	4.34783	20	3.54736	2.50836	6.14875	4.34783	0.0182728	*
10	10	2	0
26	23	23	21	Total number
