# Supplementary material for: Molecular and cellular modulators for multisensory integration in C. elegans
Source: PLoS Genet. 2019 Mar 8;15(3):e1007706. doi: 10.1371/journal.pgen.1007706 (PMC6426271; doi:10.1371/journal.pgen.1007706)
Supplement: S8 Dataset — (XLSX) [file pgen.1007706.s013.xlsx]

## Sheet: Sheet1
S2 Fig
OP50-100% nonanone
																average	average
		Time minutes	N2	N2	N2	tdc-1(ok914)	tdc-1(ok914)	tdc-1(ok914)	%	%	%	%	%	%	Time minutes	N2	tdc-1	sd	se	sd	se	t test
		15	10	15	13	13	11	16	43.4783	62.5	72.2222	59.0909	47.8261	72.7273	15	59.4002	59.8814	14.6206	8.44118	12.4694	7.19921	0.967478
		Total number	23	24	18	22	23	22
		Time minutes	N2	N2	N2	tbh-1(ok1196)	tbh-1(ok1196)	tbh-1(ok1196)	N2	N2	N2	tbh-1(ok1196)	tbh-1(ok1196)	tbh-1(ok1196)		Time minutes	N2	tbh-1	SD	SE	SD	SE	T-Test
		15	17	14	13	12	13	15	80.9524	60.8696	72.2222	57.1429	50	68.1818		15	71.3481	58.4416	10.0699	5.81386	9.16022	5.28865	0.175901
		Total number	21	23	18	21	26	22

## Sheet: Sheet2
S3 Fig
100% nonanone, OP50
osm-6p::daf-1 rescue in daf-1 mutants
	OP50 food lawns																										Average
		time minutes	N2	nontrans		trans	Time minutes	N2	N2	nontrans	nontrans	nontrans	transgenics	transgenics		summary data											N2	non transgenics posm-6::daf-1+	transgeniucs posm-6::daf-1 +	sd	se	sd	se	sd	se
																Time minutes	N2	N2	N2	non transgenics	non transgenics	non transgenics	NON TRANSGENICS	transgenics	transgenics	trans										t test
		15	9.66	2		5	15	16	18	5	0	6	3	7													67.3838	15.8333	21.3889	14.0895	8.13455	12.7475	6.37377	7.18473	4.14811
																15	53.6667	66.6667	81.8182	12.5	20.8333	30	0	15	29.1667	20										0.533021
		Total	18	16		25		24	22	24	24	20	20	24
